# Supplementary material for: Characterization of circulating breast cancer cells with tumorigenic and metastatic capacity
Source: EMBO Mol Med. 2020 Jul 15;12(9):e11908. doi: 10.15252/emmm.201911908 (PMC7507517; doi:10.15252/emmm.201911908)
Supplement: Supplementary file 7 — Source Data for Expanded View and Appendix [file EMMM-12-e11908-s012.zip]

Archive with 9 entries (9 files):
- SourceDataForAppendix Figure3.xlsx.xlsx
- SourceDataForAppendixFigure1.pdf.pdf
- SourceDataForAppendixFigure2.pdf.pdf
- SourceDataForFigureEV1.pdf.pdf
- SourceDataForFigureEV2.pdf.pdf
- SourceDataForFigureEV2.xlsx.xlsx
- SourceDataForFigureEV3D.pdf.pdf
- SourceDataForFigureEV4.pdf.pdf
- SourceDataForFigureEV5.pdf.pdf
