# Supplementary material for: Characterization of circulating breast cancer cells with tumorigenic and metastatic capacity
Source: EMBO Mol Med. 2020 Jul 15;12(9):e11908. doi: 10.15252/emmm.201911908 (PMC7507517; doi:10.15252/emmm.201911908)
Supplement: Supplementary file 7 — Source Data for Expanded View and Appendix [file EMMM-12-e11908-s012.zip › SourceDataForAppendix Figure3.xlsx.xlsx]

## Sheet: Tabelle1
	Sizes	µm2
	non-adherent cells	adherent cells
	1024.49	218.12
	2270.81	1193.21
	235.28	198.39
	195.87	206.09
	179.62	310.58
	491.34	418.9
	145.88	517.54
	149.64	430.57
	1194.64	181.9
	371.46	185.9
	1477.77	247.54
	263.77	220.42
	759.96	267.6
	453.31	371.28
	856.71	858.1
	432.76	150.14
	146.18	365.09
	180.28	279.07
	1072.14	388.35
	91.11	476.22
	2320.25	598.22
	1421.02	347.71
	1136.91	424.52
	636.64	276.66
	206.93	382.33
	123.92	432.97
	181.56	265.15
	316.09	1327.68
	334.24	336.39
	262.13	400.12
	441.43	470.93
	173.65	341.68
	757.69	334.8
	136.35	212.68
	167.5	317.19
	532.2	372.46
	198.24	259.01
	855.28	230.25
	167.31	238.71
	1238.06	523.95
	948.19	323.68
	117.74	210.67
	1066.36	270.66
	395.52	173.78
	191.46	965.59
	161.2	253.53
	515.03	299.6
	304.35	843.27
	857.87	1231.12
	1412.96	272.29
	1647.43	941.05
	91.88	230.59
	885.56	276.25
	158.56	255.84
	126.73	962.29
	731.98	1798.67
	1451.12	325.83
	352.71	368.57
	1347.85	343.96
	305.71	337.38
	175.65	351.09
	301.63	270.27
	4228.88	462.15
	234.69	346.43
	184.2	212.71
	286.21	215.8
	296.61	372.02
	227.2	1228.24
	182.84	515.04
	428.9	337.7
	423.68	133.21
	242.78	2199.63
	178.31	2138.21
	335.03	386.19
	328.36	262.15
	291.18	358.64
	803.6	345.57
	272.6	271.91
	315.62	357.2
	304.66	284.73
	379.36	640.7
	512.61	399.11
	870.38	553.78
	378.78	380.17
	1104.56	890.57
	1049.41	387.35
	275.16	193.62
	330.15	496.21
	2674.39	264.11
	1214.66	277.97
	509.9	268.58
	233.47	214.42
	410.56	146.96
	464.34	175.38
	408.93	311.6
	369.48	210.9
	438.56	530.44
	340.59	2218.96
	999.4	247.83
	135.78	328.93
	206.34	497.37
	309.48	314.4
	421	380.94
	207.9	346.74
	217.13	524.67
	302.48	979.44
	359.51	324.03
	168.15	1545.26
	417.47	267.17
	714.81	398.68
	136.74	535.94
	147.16	300.73
	151.84	123.52
	262.77	217.52
	224.63	167.45
	219.96	145.67
	174.18	419.07
	226.11	200.15
	259.25	277.64
	359.9	236.48
	286.3	203.01
	406.89	177.62
	310.13	221.29
	558.36	359.2
	355.18	801.9
	324.32	262.73
	366.96	396.42
	679.75	247.63
	482.72	250.58
	487.72	201.55
	298.06	135.73
	811.42	252.77
	322.95	295.03
	228.66	330.71
	494.52	301.64
	495.02	258.38
	310.63	203.85
	434.58	285.82
	491.17	435.71
	1088.59	165.94
	754.6	151.49
	312.28	274.55
	472.23	258.92
	264.98	1084.9
	302.1	316.71
	368.01	250.68
	316	316.53
	479.83	288.46
	358.28	256.53
	705.49	318.73
	482.98	244.08
	531.21	357.48
	230.4	363.98
	310.21	374.2
	307.49	2712.2
	385.08	296.39
	249.21	488.92
	367.73	120.79
	687.38	629.03
	344.2	692.33
	183.6	206.01
	1173.05	634.58
	202.62	217.02
	254.07	243.21
	347.54	200.43
	377.71	177.41
	267.74	288.16
	431.35	418.65
	347.43	386.49
	289.4	191.62
	1082.28	453.65
	269.17	225.2
	230.36	253.55
	285.8	298.17
	370.91	391.95
	260.37	278.29
	1084.33	253.31
	437.48	241.42
	192.48	221.05
	301.48	380.39
	290.57	189.59
	199.35	250.62
		200.17
		271.99
		233.73
		408
		273.25
		355.34
		743.5
		178.54
		204.35
		342.58
		404.34
		303.85
		383.48
		294.12
