# Supplementary material for: Characterization of circulating breast cancer cells with tumorigenic and metastatic capacity
Source: EMBO Mol Med. 2020 Jul 15;12(9):e11908. doi: 10.15252/emmm.201911908 (PMC7507517; doi:10.15252/emmm.201911908)
Supplement: Supplementary file 7 — Source Data for Expanded View and Appendix [file EMMM-12-e11908-s012.zip › SourceDataForFigureEV2.xlsx.xlsx]

## Sheet: Tabelle1
		Chromosomes	Distribution
74		Bin Center	# values
77		30	1
75		40	2
66		50	2
33		60	6
86		70	13
60		80	38
79		90	2
74		100	1
74		110	1
78		120	0
77
79
77
79
74
71
81
75
83
78
84
79
73
77
78
79
78
80
81
61
79
66
78
89
60
81
79
80
114
77
84
79
77
47
62
56
75
79
81
76
79
65
77
65
72
42
72
103
46
74
40
82
57
78
75
