# Supplementary material for: Characterization of circulating breast cancer cells with tumorigenic and metastatic capacity
Source: EMBO Mol Med. 2020 Jul 15;12(9):e11908. doi: 10.15252/emmm.201911908 (PMC7507517; doi:10.15252/emmm.201911908)
Supplement: Supplementary file 10 — Source Data for Figure 4 [file EMMM-12-e11908-s008.zip]

Archive with 2 entries (2 files):
- RE-EMM-2019-11908_SourceDataForFigure4E.ANALYSIS_file.analysis
- RE-EMM-2019-11908_SourceDataForFigure4A_B.pdf
