# Supplementary material for: Characterization of circulating breast cancer cells with tumorigenic and metastatic capacity
Source: EMBO Mol Med. 2020 Jul 15;12(9):e11908. doi: 10.15252/emmm.201911908 (PMC7507517; doi:10.15252/emmm.201911908)
Supplement: Supplementary file 12 — Source Data for Figure 6 [file EMMM-12-e11908-s010.zip]

Archive with 29 entries (20 files):
- _Source Data Part_2/
- _Source Data Part_2/Fig.6D/
- _Source Data Part_2/Fig.6D/Mammary gland of CTC-ITB-01_MIND xenograft.jpg
- _Source Data Part_2/Fig.6E/
- _Source Data Part_2/Fig.6E/C463 ER image 1.jpg
- _Source Data Part_2/Fig.6E/C463 ER image 2.jpg
- _Source Data Part_2/Fig.6G/
- _Source Data Part_2/Fig.6G/CTC-MIND GS.pzfx
- _Source Data Part_2/Fig.6G/Fig.6G_Claudia Koch_2020 source data GS.xlsx
- SourceDataForFigure6_1.zip/~$Fig.1B_Claudia Koch_2020 source data GS.xlsx
- SourceDataForFigure6_1.zip/~$Fig.1G_Claudia Koch_2020 source data GS.xlsx
- SourceDataForFigure6_1.zip/Fig.6B/
- SourceDataForFigure6_1.zip/Fig.6B/CTC-MIND GS.pzfx
- SourceDataForFigure6_1.zip/Fig.6B/Fig.1B_Claudia Koch_2020 source data GS.xlsx
- SourceDataForFigure6_1.zip/Fig.6C/
- SourceDataForFigure6_1.zip/Fig.6C/H&E_1.jpg
- SourceDataForFigure6_1.zip/Fig.6C/H&E_2.jpg
- SourceDataForFigure6_1.zip/Fig.6C/H&E_3.jpg
- SourceDataForFigure6_1.zip/Fig.6C/H&E_4.jpg
- SourceDataForFigure6_1.zip/Fig.6C/H&E_5.jpg
- SourceDataForFigure6_1.zip/Fig.6C/H&E_6.jpg
- SourceDataForFigure6_1.zip/Fig.6D/
- SourceDataForFigure6_1.zip/Fig.6D/Mammary gland of CTC-ITB-01_MIND xenograft.jpg
- SourceDataForFigure6_1.zip/Fig.6E/
- SourceDataForFigure6_1.zip/Fig.6E/C463 ER image 1.jpg
- SourceDataForFigure6_1.zip/Fig.6E/C463 ER image 2.jpg
- SourceDataForFigure6_1.zip/Fig.6G/
- SourceDataForFigure6_1.zip/Fig.6G/CTC-MIND GS.pzfx
- SourceDataForFigure6_1.zip/Fig.6G/Fig.6G_Claudia Koch_2020 source data GS.xlsx
