# Supplementary material for: Characterization of circulating breast cancer cells with tumorigenic and metastatic capacity
Source: EMBO Mol Med. 2020 Jul 15;12(9):e11908. doi: 10.15252/emmm.201911908 (PMC7507517; doi:10.15252/emmm.201911908)
Supplement: Supplementary file 12 — Source Data for Figure 6 [file EMMM-12-e11908-s010.zip › _Source Data Part_2/Fig.6G/Fig.6G_Claudia Koch_2020 source data GS.xlsx]

## Sheet: Fig.1G
	Figure 1G Bioluminescence p/s/cm2/sr
	Brain	Lung	Liver	Bone
M1	250000	194000	653000	1840000
M2	75900	42300	484000	3020000
M3	39600	71900	348000	2120000
