# Supplementary material for: Characterization of circulating breast cancer cells with tumorigenic and metastatic capacity
Source: EMBO Mol Med. 2020 Jul 15;12(9):e11908. doi: 10.15252/emmm.201911908 (PMC7507517; doi:10.15252/emmm.201911908)
Supplement: Supplementary file 12 — Source Data for Figure 6 [file EMMM-12-e11908-s010.zip › SourceDataForFigure6_1.zip/Fig.6B/Fig.1B_Claudia Koch_2020 source data GS.xlsx]

## Sheet: Fig.1B
	Figure 1B Fold Change Radiance
Days after injection	MG_1	MG_2	MG_3	MG_4	MG_5	MG_6	MG_7	MG_8
1	1	1	1	1	1	1	1	1
10	2.01	2.67	3.82	1.39	1.79	12.89	2.91	0.96
28	3.6	3.73	5.76	0.64	1	15.15	3.29	1.27
45	7.56	3.11	3.14	2.14	0.84	42.58	7.3	2.41
67	14.68	9.95	5.7	3.97	1.55	57.94	4.34	2.36
108		9.07	6.6	6.14	1.17	136.43	19.44	6.99
144		9.42	7.9	12.09	2.12	147.98	12.72	6.56
158		9.62	3.12	38.87	5.9	160.95	26.04	5.41
172		14.44	6.09	15.23	2.52	137.02	104.26	10.54
178		15.17	3.48	38.8	4.72	272.44	54.83	15.4
201		18.33	3.27	37.28	3.36	294.52	43.1	11.1
234		16.1	3.29	46.26	6.31	273.04	50	17.04
255		14.74	2.06	20.92	2.04	410.3	85.41	25.28
MG: Mammary Gland
