# Supplementary material for: Characterization of circulating breast cancer cells with tumorigenic and metastatic capacity
Source: EMBO Mol Med. 2020 Jul 15;12(9):e11908. doi: 10.15252/emmm.201911908 (PMC7507517; doi:10.15252/emmm.201911908)
Supplement: Supplementary file 13 — Source Data for Figure 7 [file EMMM-12-e11908-s011.zip]

Archive with 7 entries (7 files):
- EMM-2019-11908_SourceDataForFigure7D.xlsx.xlsx
- EMM-2019-11908_SourceDataForFigure7E.xlsx.xlsx
- EMM-2019-11908_SourceDataForFigure7F.xlsx.xlsx
- EMM-2019-11908_SourceDataForFigure7G.xlsx.xlsx
- EMM-2019-11908_SourceDataForFigure7H.xlsx.xlsx
- EMM-2019-11908_SourceDataForFigure7I.xlsx.xlsx
- EMM-2019-11908_SourceDataForFigure7A-C.pdf.pdf
