# Supplementary material for: Characterization of circulating breast cancer cells with tumorigenic and metastatic capacity
Source: EMBO Mol Med. 2020 Jul 15;12(9):e11908. doi: 10.15252/emmm.201911908 (PMC7507517; doi:10.15252/emmm.201911908)
Supplement: Supplementary file 13 — Source Data for Figure 7 [file EMMM-12-e11908-s011.zip › EMM-2019-11908_SourceDataForFigure7D.xlsx.xlsx]

## Sheet: Sheet1
Figure 7D	ITB-01 Palbociclib
Time in h	Relative cell confluence in %	SD	n	Relative cell confluence in %	SD	n	Relative cell confluence in %	SD	n	Relative cell confluence in %	SD	n	Relative cell confluence in %	SD	n	Relative cell confluence in %	SD	n
	DMSO			Palbociclib 5 µM			Palbociclib 1 µM			Palbociclib 0.5 µM			Palbociclib 0.1 µM			Palbociclib 0.01 µM
0	7.56038	0.915129	3	6.03792	0.727657	3	7.4229	0.990049	3	7.01453	1.5883	3	6.79461	2.24663	3	6.9144	0.319404	3
2	7.74898	0.870472	3	6.36251	0.675482	3	7.62658	1.28276	3	6.78374	1.23294	3	6.68061	1.77085	3	6.81236	0.219211	3
4	7.88887	0.827216	3	6.53301	0.713965	3	7.64018	1.09347	3	6.73216	1.17263	3	6.534	1.68435	3	6.69607	0.21037	3
6	7.9765	0.756113	3	6.52796	0.908208	3	7.63101	1.00813	3	6.71687	1.07176	3	6.59638	1.55484	3	6.73174	0.365296	3
8	8.01652	0.732816	3	6.5246	0.751483	3	7.64669	1.0515	3	6.76862	1.11968	3	6.72889	1.66737	3	6.76194	0.282475	3
10	8.03509	0.730074	3	6.58584	0.870388	3	7.63268	0.943225	3	6.69839	0.989206	3	6.62422	1.461	3	6.76752	0.264694	3
12	8.16495	0.73561	3	6.68032	0.718845	3	7.69434	1.06641	3	6.82619	1.09528	3	6.68192	1.32465	3	6.74134	0.156474	3
14	8.25403	0.676497	3	6.71119	0.730906	3	7.83098	1.06863	3	6.7784	1.04346	3	6.7063	1.35372	3	6.85168	0.183532	3
16	8.27946	0.506718	3	6.83646	0.63735	3	7.87989	1.39127	3	7.13969	1.21805	3	7.10257	1.80837	3	6.68232	0.630959	3
18	8.49469	0.475812	3	6.7849	0.695104	3	8.00916	1.47826	3	7.13709	1.439	3	7.06475	1.79074	3	6.78435	0.440563	3
20	8.38957	0.511517	3	6.95772	0.615007	3	7.99189	1.44604	3	7.12332	1.26133	3	7.14693	1.70986	3	6.88352	0.454738	3
22	8.46096	0.486415	3	7.02875	0.607333	3	7.97655	1.31132	3	7.13314	1.36442	3	7.28127	1.77085	3	6.89327	0.570587	3
24	8.58513	0.428193	3	7.09009	0.689131	3	8.01041	1.36507	3	7.19506	1.21533	3	7.23018	1.65102	3	6.9775	0.533802	3
26	8.76286	0.329981	3	7.16531	0.502428	3	8.11837	1.40027	3	7.30716	1.23687	3	7.29929	1.5797	3	6.95905	0.496486	3
28	8.82608	0.50461	3	7.18117	0.590752	3	8.21148	1.6557	3	7.23371	1.27067	3	7.56062	1.62618	3	6.97176	0.554303	3
30	8.98515	0.437349	3	7.20971	0.58424	3	8.35193	1.42818	3	7.47388	1.25284	3	7.58351	1.66719	3	7.1638	0.570793	3
32	9.07085	0.485351	3	7.37664	0.548503	3	8.35244	1.45295	3	7.63003	1.62595	3	7.56738	1.63059	3	7.18232	0.249907	3
34	9.18686	0.354984	3	7.35944	0.544807	3	8.42328	1.43363	3	7.59339	1.26593	3	7.84947	1.70512	3	7.21868	0.265012	3
36	9.23661	0.456072	3	7.41597	0.549927	3	8.47565	1.42145	3	7.5101	1.22246	3	7.82272	1.57602	3	7.23476	0.563609	3
38	9.49783	0.339899	3	7.44254	0.604844	3	8.54806	1.61546	3	7.83464	1.2589	3	7.77955	1.59775	3	7.23648	0.425398	3
40	9.54948	0.452147	3	7.49095	0.572272	3	8.72981	1.66694	3	7.68054	1.28165	3	7.90632	1.63327	3	7.32292	0.498707	3
42	9.64861	0.325771	3	7.59292	0.524012	3	8.76736	1.54891	3	7.8048	1.17089	3	7.96162	1.59023	3	7.47147	0.433371	3
44	9.81127	0.361041	3	7.58478	0.5037	3	8.76062	1.66283	3	7.67645	1.14456	3	7.9684	1.71936	3	7.50304	0.515657	3
46	9.83453	0.412005	3	7.83737	0.436867	3	8.82334	1.73968	3	7.86887	1.25842	3	8.15098	1.5418	3	7.40485	0.570734	3
48	9.97963	0.36849	3	7.73981	0.488591	3	8.88716	1.76422	3	7.91412	1.17677	3	8.21175	1.73027	3	7.60924	0.752884	3
50	10.2163	0.434147	3	7.84387	0.642531	3	8.89114	1.78925	3	8.01282	1.21033	3	8.39665	1.59878	3	7.70183	0.75297	3
52	10.2682	0.368863	3	7.95353	0.543773	3	8.98284	1.64538	3	8.05781	1.03847	3	8.5392	1.84964	3	7.82926	0.843738	3
54	10.4554	0.31761	3	7.9144	0.382355	3	9.14934	1.72518	3	8.0239	1.22112	3	8.45275	1.62899	3	7.93404	0.686361	3
56	10.722	0.389325	3	7.97178	0.482429	3	9.08433	1.80658	3	8.14202	1.08922	3	8.55327	1.74709	3	7.98921	0.700757	3
58	10.8431	0.274383	3	8.06146	0.509371	3	9.16284	1.61656	3	8.30533	1.31457	3	8.72015	1.69649	3	8.16042	0.656011	3
60	11.1077	0.465611	3	8.11464	0.386176	3	9.2926	1.66129	3	8.26501	1.2393	3	8.97579	1.72628	3	8.30443	0.588375	3
62	11.3359	0.394469	3	8.17149	0.410305	3	9.30068	1.7584	3	8.14821	1.03988	3	8.9325	1.71725	3	8.37318	0.703033	3
64	11.3811	0.435993	3	8.15594	0.513647	3	9.51663	1.83197	3	8.35979	1.24767	3	9.05638	1.6377	3	8.61349	0.585484	3
66	11.6119	0.512452	3	8.23248	0.474137	3	9.46792	1.80059	3	8.35285	1.01791	3	8.98377	1.75194	3	8.72723	0.599642	3
68	11.7436	0.285447	3	8.72617	0.632151	3	10.3524	1.62206	3	8.45055	0.298475	3	9.33485	1.14799	3	9.4325	0.404389	3
70	12.0792	0.456836	3	8.8882	0.373692	3	10.4665	1.53842	3	9.10484	0.538054	3	9.55654	1.38307	3	9.75223	0.65583	3
72	12.2691	0.180104	3	8.97925	0.361093	3	10.4858	1.3733	3	9.03363	0.342263	3	9.60791	1.24218	3	9.79223	0.340232	3
74	12.2599	0.431999	3	8.83633	0.397468	3	10.463	1.11971	3	9.03058	0.301896	3	9.56741	1.27403	3	10.0109	0.674688	3
76	12.4195	0.40634	3	8.91288	0.291657	3	10.6742	1.08585	3	9.06926	0.413771	3	9.6983	1.20923	3	10.0135	0.717127	3
78	12.5709	0.259332	3	8.95499	0.367333	3	10.4652	0.646141	3	9.32381	0.517049	3	9.75733	1.14115	3	10.0532	0.668255	3
80	12.945	0.350341	3	9.04032	0.204981	3	10.6185	0.582242	3	9.30534	0.596483	3	9.90783	1.35535	3	10.3236	0.411455	3
82	13.0799	0.461243	3	8.91597	0.166456	3	10.6341	0.278513	3	9.34948	0.458468	3	9.84813	1.22314	3	10.3696	0.652597	3
84	13.2294	0.480787	3	9.05762	0.133522	3	10.6092	0.589083	3	9.35447	0.535745	3	9.91558	1.20312	3	10.6158	0.639472	3
86	13.6419	0.268203	3	8.95704	0.107694	3	10.5214	0.268222	3	9.62383	0.710191	3	9.94088	1.08635	3	10.7917	0.693099	3
88	13.8697	0.0871943	3	8.9938	0.0854841	3	10.6251	0.412612	3	9.58919	0.470803	3	10.2494	1.27415	3	10.9671	0.479938	3
90	14.0204	0.411584	3	9.09386	0.0580042	3	10.6703	0.399234	3	9.7218	0.592307	3	10.4031	1.20115	3	11.1464	0.688624	3
92	14.1238	0.138567	3	9.00401	0.0760549	3	10.6004	0.251212	3	9.79258	0.70801	3	10.5269	1.10139	3	11.1715	0.674379	3
94	14.3163	0.36871	3	9.01622	0.0220537	3	10.6613	0.124373	3	10.0697	0.759483	3	10.5355	1.05407	3	11.43	0.336004	3
96	14.6887	0.28205	3	8.97438	0.165688	3	10.8136	0.273034	3	9.72106	0.590298	3	10.8415	1.19606	3	11.5991	0.639496	3
98	14.7554	0.310596	3	9.15585	0.0890724	3	10.8172	0.296525	3	10.0929	1.05154	3	10.9718	1.24072	3	11.6848	0.67803	3
100	15.2177	0.315285	3	9.16058	0.242022	3	10.8582	0.175149	3	10.0302	0.714149	3	11.1175	1.42303	3	11.9402	0.54367	3
102	15.3594	0.231681	3	9.16952	0.169637	3	10.9158	0.184858	3	9.97435	0.687122	3	11.0263	1.29835	3	12.1881	0.490553	3
104	15.6214	0.397351	3	9.11812	0.223207	3	10.9145	0.285228	3	10.0681	0.859635	3	11.1324	1.24215	3	12.4159	0.567088	3
106	15.7972	0.325307	3	9.2439	0.183651	3	10.9465	0.252576	3	10.0634	0.731681	3	11.3482	1.39131	3	12.5792	0.722345	3
108	16.0854	0.263608	3	9.43082	0.232797	3	11.1016	0.429967	3	10.2227	0.853718	3	11.5124	1.07037	3	12.7924	0.617376	3
110	16.4068	0.270007	3	9.47903	0.282948	3	11.0979	0.163435	3	10.3947	0.745351	3	11.894	1.17462	3	13.2232	0.991758	3
112	16.5579	0.300897	3	9.49363	0.35494	3	11.3078	0.310031	3	10.5715	0.807937	3	11.8185	1.15079	3	13.0936	0.674789	3
114	16.9696	0.379528	3	9.4716	0.372789	3	11.1785	0.254755	3	10.4123	0.620856	3	12.0453	1.08869	3	13.3163	0.809782	3
116	17.2216	0.338965	3	9.50754	0.455416	3	11.3011	0.352673	3	10.6638	0.939691	3	12.0363	1.17458	3	13.6487	0.807831	3
118	17.4875	0.518944	3	9.59821	0.613698	3	11.1674	0.475453	3	10.7779	0.971975	3	12.3031	0.988376	3	13.7091	0.922478	3
120	17.8845	0.541159	3	9.6726	0.546127	3	11.4512	0.324246	3	10.6836	0.920663	3	12.2647	1.18704	3	14.0852	0.584685	3
122	18.0293	0.618989	3	9.73318	0.512781	3	11.2226	0.348008	3	10.7493	0.871342	3	12.4173	1.29703	3	14.2826	0.934138	3
124	18.3163	0.366006	3	9.76079	0.596472	3	11.1807	0.367451	3	10.862	1.08109	3	12.8107	1.11503	3	14.3378	0.584595	3
126	18.7294	0.390683	3	9.76393	0.581225	3	11.3223	0.0876133	3	10.7453	0.901738	3	12.8538	1.25827	3	14.4255	0.593322	3
128	18.8444	0.445836	3	9.88786	0.606037	3	11.3751	0.201378	3	10.9699	1.01162	3	13.0902	1.14869	3	14.5565	0.811673	3
130	19.247	0.260535	3	9.86575	0.607285	3	11.4645	0.18139	3	10.9945	0.929165	3	13.4564	1.18284	3	14.7304	0.852656	3
132	19.434	0.252102	3	9.90131	0.627833	3	11.4808	0.170298	3	10.9724	0.984516	3	13.5619	1.40227	3	14.942	0.59895	3
134	19.9928	0.376966	3	9.82127	0.526243	3	11.5443	0.110083	3	11.126	0.990778	3	13.7476	1.02892	3	15.2361	0.861883	3
136	19.9416	0.287977	3	9.95631	0.55331	3	11.4673	0.173048	3	11.3568	0.873017	3	13.9589	1.25318	3	15.5897	0.947657	3
138	20.4314	0.401919	3	9.93051	0.577694	3	11.7967	0.160813	3	11.2991	0.931258	3	14.091	1.03874	3	15.7663	0.721379	3
140	20.6598	0.462471	3	10.1369	0.765758	3	11.7569	0.101358	3	11.1236	1.05466	3	14.2307	1.46147	3	15.8625	0.937307	3
142	21.0232	0.156581	3	10.0048	0.602163	3	11.7805	0.263458	3	11.3666	0.891062	3	14.4472	1.24957	3	15.9487	0.764555	3
144	21.3941	0.273344	3	10.0664	0.585556	3	11.672	0.0679119	3	11.3299	0.944883	3	14.6491	1.08599	3	16.2564	0.764185	3
146	21.5545	0.319343	3	10.092	0.606315	3	11.75	0.233302	3	11.2907	1.17889	3	14.8556	1.19101	3	16.4936	1.09882	3
148	21.9014	0.322975	3	10.0323	0.459905	3	11.6767	0.0320134	3	11.7014	1.37445	3	15.1114	1.0962	3	16.8832	1.15443	3
150	22.1059	0.310457	3	10.2319	0.556172	3	12.0267	0.396713	3	11.5158	1.15352	3	15.4292	1.12808	3	17.0701	0.893911	3
152	22.5511	0.718997	3	10.1311	0.735946	3	11.8508	0.249483	3	11.6892	1.11096	3	15.563	1.29629	3	17.1201	1.11938	3
154	22.9816	0.462665	3	10.1531	0.671342	3	11.93	0.32571	3	11.614	1.34157	3	15.8595	1.04644	3	17.6554	1.08469	3
156	23.4439	0.409023	3	10.2112	0.661255	3	11.9701	0.152615	3	11.735	1.33737	3	16.0315	1.19965	3	17.8444	0.901084	3
158	23.8422	0.196835	3	10.2095	0.822325	3	12.0214	0.215978	3	11.4804	1.00019	3	15.9789	1.40159	3	18.0674	1.3096	3
160	24.7363	0.70369	3	10.1466	0.692794	3	11.6387	0.762773	3	11.8946	1.4964	3	17.1499	1.9045	3	17.5285	2.53315	3
162	24.6355	0.866323	3	10.0273	0.571275	3	11.399	0.618048	3	12.0578	1.37753	3	16.9789	1.88937	3	17.9857	3.0347	3
164	25.1946	0.820525	3	10.0545	0.710153	3	11.4668	0.846313	3	11.8842	1.4644	3	17.177	1.85286	3	17.9266	2.95616	3
166	25.517	0.870851	3	9.86155	0.600314	3	11.4452	0.811319	3	11.9094	1.1604	3	17.2404	1.76631	3	18.0286	3.13383	3
168	26.0903	0.900538	3	10.0663	0.542979	3	11.563	0.892864	3	12.1666	1.38634	3	17.4218	2.00479	3	18.6885	2.71132	3
170	26.3739	1.39378	3	10.016	0.600752	3	11.6621	0.843782	3	12.3157	1.54158	3	17.7265	1.86032	3	19.081	3.09072	3
172	26.9033	1.32489	3	10.028	0.510287	3	11.6286	0.809396	3	12.0851	0.980082	3	17.7538	2.16733	3	19.1674	3.2707	3
174	26.7933	1.35604	3	10.1884	0.678541	3	11.6236	0.871907	3	12.27	1.38039	3	18.0042	1.98746	3	19.3735	3.0189	3
176	27.3636	0.948855	3	10.1401	0.632693	3	11.5685	0.763902	3	12.1794	1.20131	3	18.3396	1.90498	3	19.4372	2.97811	3
178	27.6116	1.10517	3	10.1343	0.661882	3	11.5879	0.771641	3	12.3978	1.4083	3	18.6797	1.97237	3	19.938	3.11638	3
180	28.5435	1.01089	3	10.3129	0.654544	3	11.7943	0.614215	3	12.4753	1.59108	3	18.8303	2.24093	3	20.13	3.13834	3
182	28.3475	3.15387	3	10.0737	1.3497	3	12.1369	1.58301	3	12.096	1.39305	3	19.5345	1.46919	3	22.0963	1.7442	3
184	28.5929	0.936713	3	10.7131	0.514617	3	12.4914	0.407106	3	12.7784	1.26705	3	19.4828	1.18331	3	21.9789	2.01177	3
186	29.5264	1.1913	3	10.5186	0.561791	3	12.199	0.465746	3	12.9093	1.49277	3	19.5488	2.26816	3	21.479	3.34221	3
188	29.4629	1.27029	3	10.3718	0.605187	3	11.8993	0.694017	3	13.058	1.27729	3	20.1989	2.00919	3	21.5159	3.55584	3
190	29.9129	1.36161	3	10.3732	0.634428	3	12.0502	0.948263	3	12.9836	1.36601	3	20.0572	2.26706	3	21.7426	3.56173	3
192	30.3094	1.07875	3	10.3144	0.755483	3	12.0676	0.832677	3	13.0043	1.43472	3	20.168	2.26455	3	22.2286	3.56375	3
194	30.8044	0.995264	3	10.3519	0.834226	3	12.0583	0.841822	3	13.2037	1.76056	3	20.4351	1.85073	3	22.7538	3.89242	3
196	31.3843	1.09792	3	10.3369	0.762561	3	12.069	0.919769	3	13.3966	1.40299	3	20.5418	2.05945	3	22.5618	3.87054	3
198	31.7303	1.02021	3	10.4219	0.705541	3	12.0204	0.670385	3	13.3801	1.52138	3	21.0976	1.73891	3	23.2377	3.76172	3
200	32.319	0.983394	3	10.4441	0.711239	3	12.0967	0.776736	3	13.6707	1.45533	3	21.2216	1.77582	3	23.609	3.64927	3
202	32.5222	1.28821	3	10.3553	0.690464	3	12.1994	0.688466	3	13.6194	1.36579	3	21.4919	1.83244	3	23.6906	3.8135	3
204	32.7275	1.19674	3	10.3792	0.821526	3	12.1721	0.525377	3	13.7755	1.4464	3	21.3835	2.33237	3	23.9167	4.04987	3
206	33.2386	1.3954	3	10.4292	0.770759	3	12.2357	0.555517	3	13.9895	1.51404	3	21.8666	2.15466	3	24.4715	4.06412	3
208	33.6825	1.17394	3	10.6142	0.829288	3	12.0158	0.597488	3	14.0461	1.65848	3	22.3047	2.13922	3	24.9957	4.12476	3
210	33.8357	1.44061	3	10.5423	0.868837	3	12.1782	0.603179	3	13.9997	1.39938	3	22.37	2.35855	3	24.9579	4.53035	3
212	33.9857	1.57726	3	10.4817	0.863631	3	12.1357	0.698718	3	13.8471	1.30665	3	22.5935	1.94551	3	24.9333	3.89591	3
214	34.4204	1.34477	3	10.6119	1.08564	3	12.1402	0.649505	3	13.8315	1.30739	3	22.6167	2.22562	3	25.4675	4.2335	3
216	34.7114	1.36271	3	10.5345	0.764485	3	12.1492	0.671419	3	14.1489	1.11483	3	22.6007	2.32973	3	25.7068	4.57697	3
218	34.7337	1.43761	3	10.5369	0.775794	3	12.2139	0.591062	3	14.1302	1.30008	3	22.9133	2.01309	3	25.8807	4.42723	3
220	35.3845	1.44418	3	10.6164	0.778318	3	12.2277	0.770308	3	14.1464	1.40998	3	23.2264	2.65163	3	26.3906	4.12118	3
222	36.0823	1.2047	3	10.7026	0.81131	3	12.1033	0.556044	3	14.419	1.3529	3	23.5572	2.35806	3	26.4691	3.86706	3
224	36.1974	1.52261	3	10.6976	0.87351	3	12.2022	0.692938	3	14.5535	1.4083	3	23.6567	2.19895	3	26.8035	4.18661	3
226	36.7617	1.1578	3	10.6952	0.729805	3	12.1594	0.676067	3	14.2367	0.987945	3	23.8856	2.64719	3	27.0564	4.29763	3
228	37.0394	1.33226	3	10.4429	0.686473	3	12.2463	0.619488	3	14.4596	1.42663	3	24.511	2.36875	3	27.4314	4.01556	3
230	37.2622	1.29272	3	10.6481	0.795594	3	12.2761	0.827719	3	14.5891	1.14704	3	24.4728	2.41288	3	27.7953	4.13799	3
232	36.0827	0.873935	3	10.257	0.781211	3	12.09	0.284714	3	13.4448	1.44289	3	23.3834	2.37262	3	27.8447	1.28078	3
234	38.542	1.03925	3	10.8437	0.705449	3	12.83	0.527007	3	15.0946	1.1564	3	25.8872	2.01732	3	30.2489	2.45957	3
236	38.554	0.906684	3	10.7186	0.742979	3	12.7693	0.650838	3	15.2563	1.13172	3	26.1962	1.58658	3	30.3646	2.3172	3
238	39.0034	1.25008	3	10.7601	0.766457	3	12.6984	0.60952	3	15.3481	1.19631	3	26.0975	1.85406	3	30.8654	2.44298	3
240	39.2908	1.14517	3	10.7403	0.586994	3	12.7063	0.629514	3	15.2678	1.25499	3	26.5472	2.10942	3	31.1105	2.23303	3
242	39.8346	1.65125	3	10.7098	0.504884	3	12.7306	0.58573	3	15.2762	1.13753	3	26.6304	2.19426	3	31.5062	2.34922	3
244	39.9516	1.47172	3	10.7176	0.597063	3	12.9156	0.759339	3	15.3383	1.51187	3	27.2649	1.60128	3	31.8388	2.33348	3
246	40.6771	1.2146	3	10.6727	0.755264	3	12.8107	0.687304	3	15.6334	1.08934	3	27.6535	2.16003	3	32.4267	2.75671	3
248	41.0189	1.69755	3	10.5516	0.837855	3	12.932	0.628248	3	15.4272	1.19767	3	27.5678	2.36293	3	32.6939	2.41439	3
250	41.2835	1.3057	3	10.6762	0.762815	3	12.8671	0.682461	3	15.6169	1.21583	3	28.1534	1.92394	3	33.4586	2.50928	3
252	41.7587	1.62343	3	10.7169	0.871544	3	13.0596	0.826449	3	15.804	0.969083	3	28.0972	2.20865	3	34.0495	2.1645	3
254	42.2125	1.95962	3	10.743	0.721283	3	13.2346	0.869445	3	15.8657	1.43225	3	28.9828	2.56805	3	34.016	2.61288	3
256	42.6556	1.75238	3	10.6136	0.780969	3	13.0701	0.821616	3	16.1221	1.18669	3	29.593	2.19431	3	34.4444	2.97608	3
258	43.0877	1.828	3	10.7749	0.655079	3	13.0871	0.699172	3	16.2514	1.136	3	29.7104	2.08988	3	34.7169	2.64335	3
260	43.5373	2.3384	3	10.6821	0.831726	3	12.9541	0.721154	3	16.1839	1.27874	3	29.3099	3.04499	3	35.4002	2.29826	3
262	43.9276	2.33533	3	10.6052	0.819384	3	13.1036	0.877948	3	16.1746	1.35507	3	30.1593	2.33266	3	35.6056	2.75861	3
264	44.5096	2.73074	3	10.7951	0.979093	3	13.1794	0.727996	3	16.2906	0.967276	3	30.5197	2.76448	3	36.0783	1.93167	3
266	45.1178	2.84513	3	10.7145	0.898517	3	13.204	0.753757	3	16.5526	1.42155	3	31.0955	2.49523	3	36.6412	2.43666	3
268	45.0534	2.523	3	10.7233	0.819619	3	13.2785	0.80376	3	16.496	1.22163	3	31.4167	2.85043	3	37.1015	2.34842	3
270	45.9739	2.75758	3	10.6922	1.1083	3	13.2521	0.706334	3	16.6878	1.2767	3	31.5272	3.37746	3	37.5165	2.64239	3
272	46.508	2.74206	3	10.6679	0.960781	3	13.3511	0.910191	3	16.6477	1.22209	3	31.7525	3.05112	3	38.178	2.36662	3
274	47.1135	3.19373	3	10.6475	1.11231	3	13.5213	0.922934	3	17.0626	1.55455	3	32.6565	2.61751	3	38.3007	2.65865	3
276	47.1538	3.03763	3	10.5609	0.981178	3	13.3924	0.722498	3	16.9107	1.73244	3	32.4247	3.10259	3	38.8936	2.76158	3
278	47.9559	3.16059	3	10.7582	0.82679	3	13.7616	0.933359	3	17.2454	1.66597	3	33.4762	3.43434	3	39.4621	3.10064	3
280	48.2081	3.08087	3	10.5955	0.991926	3	13.6112	0.813879	3	17.3313	1.66411	3	33.3175	2.49241	3	39.6913	2.96515	3
282	48.8496	3.61052	3	10.5327	0.767963	3	13.5743	0.844654	3	17.0512	1.5526	3	33.339	3.24502	3	39.746	3.33542	3
284	49.1696	3.45797	3	10.5223	0.914741	3	13.686	0.751566	3	17.193	1.61827	3	33.8759	2.68608	3	40.4366	2.88443	3
286	49.2628	3.71111	3	10.6394	0.957328	3	13.7442	0.599828	3	17.0866	1.48255	3	33.9781	2.93824	3	40.2696	3.07064	3
288	49.8955	3.70784	3	10.4951	0.83939	3	13.6847	0.749486	3	17.3593	1.57919	3	34.3803	3.65564	3	41.2731	2.99783	3
290	50.639	3.84332	3	10.6414	0.868632	3	13.4843	0.578396	3	17.5213	1.46263	3	34.666	3.3374	3	41.5574	2.96512	3
292	51.0276	4.15996	3	10.6368	1.11097	3	13.6963	0.762259	3	17.8217	1.70575	3	35.1613	3.28853	3	42.1859	2.56561	3
294	51.4496	4.15682	3	10.5175	0.972163	3	13.6333	0.893916	3	17.6664	1.49245	3	35.9072	3.39222	3	42.7771	2.67077	3
296	51.9154	3.95629	3	10.411	0.930417	3	13.69	0.948769	3	17.7489	1.3096	3	35.7133	3.34713	3	43.3793	2.69906	3
298	52.2476	4.31192	3	10.7324	0.731258	3	13.9177	0.969754	3	18.3621	1.7229	3	36.191	3.52668	3	44.0297	2.83971	3
300	52.5065	4.31268	3	10.5264	1.02068	3	13.8591	0.983306	3	17.9139	1.56403	3	36.3961	3.73656	3	44.3373	2.71612	3
302	53.0324	4.50295	3	10.575	0.895637	3	13.7898	0.966607	3	18.2454	1.53701	3	37.1169	3.75052	3	44.9743	3.09804	3
304	53.5594	4.45624	3	10.5968	0.843537	3	13.9048	1.02458	3	18.3753	1.52144	3	37.5932	3.14658	3	45.517	2.69039	3
306	53.913	4.50488	3	10.6666	1.2428	3	13.9251	1.05769	3	18.504	1.43386	3	37.649	3.59353	3	46.0817	2.72686	3
308	54.4678	4.69717	3	10.6294	0.955118	3	14.0392	1.02573	3	18.7566	1.52226	3	38.1305	4.4413	3	46.4168	2.73333	3
310	55.0584	4.86923	3	10.7358	0.937923	3	14.0418	0.811655	3	18.508	1.60208	3	38.9473	3.89151	3	47.012	3.03411	3
312	55.1665	4.51992	3	10.6188	0.817709	3	14.0718	0.901073	3	18.778	1.63479	3	39.2685	3.99511	3	47.5993	2.76143	3
314	55.5346	4.82747	3	10.632	0.883544	3	13.9938	0.877925	3	18.8279	1.77395	3	39.1936	4.37602	3	48.2417	3.17999	3
316	55.9936	4.707	3	10.716	0.907666	3	14.0994	0.902747	3	18.9759	1.61862	3	39.7492	4.41799	3	48.5844	2.87624	3
318	56.7996	4.81155	3	10.641	0.917975	3	14.0637	0.740548	3	19.1088	2.12109	3	40.0867	4.8931	3	49.0695	2.90314	3
320	57.0104	5.36537	3	10.5439	1.06698	3	14.1636	0.982611	3	19.2914	1.80606	3	40.7919	4.2657	3	49.7396	2.85541	3
322	57.365	5.29847	3	10.6187	0.960538	3	14.1732	1.02211	3	19.3583	1.98977	3	40.9266	4.75129	3	50.2042	2.99318	3
324	57.8446	5.51905	3	10.6639	0.934706	3	14.1501	0.924113	3	19.4162	2.01526	3	41.6015	4.03875	3	50.6559	3.22744	3
326	58.4226	5.30084	3	10.6663	0.966889	3	14.1919	1.02056	3	19.906	2.05873	3	41.9463	4.33569	3	51.493	3.16322	3
328	58.6285	5.18672	3	10.6735	0.945586	3	14.2357	1.08286	3	19.8317	2.19684	3	41.8109	5.41624	3	51.8886	3.21313	3
330	59.3035	3.8076	3	10.4	1.07227	3	13.8873	1.22253	3	19.7896	1.33948	3	41.9739	5.71577	3	49.8841	4.80594	3
332	60.4351	4.12216	3	10.8038	0.954863	3	14.1259	1.2995	3	20.7733	1.43192	3	43.3459	5.66408	3	51.2246	4.95168	3
334	60.8532	4.279	3	10.7918	1.04348	3	14.0439	1.29227	3	20.5444	1.55735	3	43.6797	6.04973	3	52.0074	4.66638	3
336	61.5817	4.26814	3	10.6411	1.1021	3	14.1852	1.34662	3	20.5982	1.51807	3	43.8485	6.21952	3	52.3508	4.93417	3
338	61.2626	4.69279	3	10.4245	1.07629	3	14.0696	1.23268	3	20.764	1.80574	3	43.7828	6.55028	3	52.3655	4.85357	3
340	61.7731	4.56082	3	10.4361	1.04371	3	14.1754	1.15736	3	20.7957	1.38449	3	43.7467	7.1316	3	52.6403	4.91597	3
342	62.2739	4.94557	3	10.5133	1.09938	3	14.2436	1.23279	3	20.6051	1.70476	3	44.2745	6.96992	3	53.349	4.8734	3
344	62.5485	4.80644	3	10.7422	1.17466	3	14.0717	1.09385	3	20.9426	1.27875	3	44.8377	6.69438	3	53.5265	4.65073	3
346	63.1861	5.09731	3	10.4968	1.09455	3	14.0921	1.22316	3	21.138	1.43755	3	45.0019	6.93504	3	54.0487	5.05546	3
348	63.4737	4.9936	3	10.8888	1.48534	3	14.0559	1.172	3	21.1004	1.33657	3	45.8734	7.17489	3	54.8783	5.07599	3
350	64.1073	5.0324	3	10.6526	1.21571	3	14.2569	1.28428	3	21.2157	1.34414	3	46.0768	7.58617	3	55.0325	5.00551	3
352	64.2199	5.55302	3	10.4524	1.0296	3	14.3385	1.3635	3	21.178	1.14245	3	46.1414	7.90181	3	55.2632	5.25049	3
354	64.5751	5.49454	3	10.5654	1.14375	3	14.3397	1.46874	3	21.5415	1.13257	3	46.3763	7.69792	3	55.7913	5.37695	3
356	64.9137	5.36197	3	10.5005	1.1399	3	14.2169	1.48652	3	21.3602	0.764325	3	46.8212	7.30297	3	56.0569	5.3057	3
358	65.7095	5.24751	3	10.7133	1.29442	3	14.3046	1.2486	3	21.2889	0.95757	3	47.4465	7.68286	3	56.8086	5.60058	3
360	66.0935	5.54152	3	10.5233	1.02066	3	14.3862	1.3727	3	21.545	1.2094	3	47.562	7.93789	3	57.3688	5.48088	3
362	66.4707	5.72284	3	10.5787	1.38976	3	14.3598	1.22516	3	21.677	1.13409	3	48.2606	8.04456	3	57.9886	5.46564	3
364	66.7619	5.66931	3	10.5974	1.33701	3	14.4145	1.40625	3	21.6809	1.04081	3	48.699	8.25954	3	58.3745	5.47688	3
366	67.1877	5.67871	3	10.5408	1.07727	3	14.4881	1.54466	3	21.7997	1.22834	3	49.1735	7.88252	3	59.2648	5.58842	3
368	67.697	5.77316	3	10.3788	1.16121	3	14.4989	1.38893	3	21.9794	1.64707	3	49.2134	8.45151	3	59.3644	5.8101	3
370	67.967	5.45732	3	10.5164	1.23904	3	14.216	1.40897	3	21.9321	1.25506	3	49.9227	8.26952	3	60.1387	6.09442	3
372	68.4695	5.84603	3	10.5436	1.26435	3	14.4276	1.60622	3	22.1028	1.18514	3	49.6505	8.86341	3	60.3704	5.88217	3
374	68.8337	5.84944	3	10.3542	1.17154	3	14.5615	1.49399	3	22.1451	1.2726	3	50.3377	8.75226	3	61.1239	5.93852	3
376	68.6973	7.96682	3	10.4415	1.07462	3	14.8335	0.995122	3	22.0487	2.95987	3	51.556	7.92779	3	64.1739	4.74664	3
378	69.3442	7.70757	3	10.7305	1.24611	3	15.2446	1.00276	3	22.6661	2.82116	3	52.6723	7.94013	3	65.0061	4.86487	3
380	69.66	7.88725	3	10.6682	1.26398	3	15.1814	1.00036	3	22.8641	3.23795	3	52.6815	7.96561	3	65.2539	4.83217	3
382	70.2182	7.97342	3	10.69	1.1612	3	15.2175	1.14505	3	22.8671	2.8263	3	52.8168	8.62834	3	65.7461	4.96265	3
384	70.3592	8.35373	3	10.4085	1.05594	3	15.1606	1.17405	3	22.9485	3.32379	3	53.3182	8.93676	3	66.2506	4.72103	3
386	70.8381	8.38038	3	10.532	1.04164	3	15.1025	1.05705	3	23.098	3.23599	3	54.2112	8.48263	3	66.6395	4.74266	3
388	71.2863	8.31281	3	10.5133	1.06002	3	15.2843	1.17685	3	22.9625	3.19812	3	53.7534	8.42413	3	66.938	4.72084	3
390	71.3742	8.11577	3	10.3638	1.20998	3	15.0975	1.32709	3	23.3576	3.34474	3	54.0382	8.77865	3	67.3067	4.8486	3
392	71.8411	8.2781	3	10.4346	1.22326	3	15.302	1.28723	3	23.5236	3.55452	3	54.2328	8.76987	3	67.8771	4.80744	3
394	72.1775	8.53745	3	10.4602	1.23736	3	15.4075	1.37351	3	23.7055	3.28322	3	54.7619	8.26401	3	68.362	4.8102	3
396	72.5248	9.04946	3	10.3257	1.31758	3	15.3006	1.22961	3	23.8239	3.71718	3	54.6217	8.96964	3	68.798	4.88009	3
398	72.8016	9.0749	3	10.3491	1.0956	3	15.5066	1.3819	3	23.9326	3.82304	3	54.9297	9.16025	3	69.2457	5.0308	3
400	73.1301	9.08137	3	10.4237	1.39317	3	15.5472	1.45175	3	24.0494	4.04483	3	55.0446	8.64239	3	70.0233	5.13963	3
402	73.617	9.02164	3	10.5121	1.3698	3	15.4905	1.47687	3	24.2986	3.99422	3	55.3211	9.01644	3	70.2002	5.21696	3
404	73.9411	9.27374	3	10.4594	1.33357	3	15.6965	1.41	3	24.1363	4.12217	3	55.5386	9.14651	3	70.5093	5.25938	3
406	74.149	9.14114	3	10.3442	1.27483	3	15.6311	1.26499	3	24.0892	4.05746	3	55.678	8.92823	3	70.7495	5.01633	3
408	74.6926	9.04841	3	10.5117	1.37259	3	15.6348	1.4108	3	24.3217	4.1519	3	55.9237	9.32317	3	71.0696	4.60902	3
410	74.754	9.31094	3	10.3022	1.20457	3	15.788	1.39593	3	24.5509	3.84216	3	56.3883	9.24873	3	70.9925	4.49183	3
412	74.9397	9.2269	3	10.1732	1.34519	3	15.725	1.4241	3	24.8279	4.23366	3	56.1561	9.60833	3	70.9926	4.76693	3
414	75.4179	9.31799	3	10.3354	1.26995	3	15.8778	1.5149	3	24.6674	4.19598	3	56.9773	9.05783	3	71.5131	4.22081	3
416	75.5566	9.32491	3	10.2132	1.17738	3	15.8966	1.47699	3	24.9565	4.12047	3	56.9599	9.07679	3	71.8799	4.05136	3
418	76.1	9.19112	3	10.2691	1.1825	3	15.8788	1.52164	3	25.1648	3.93743	3	57.2521	9.3779	3	72.3826	3.67267	3
420	76.22	8.96959	3	10.1899	1.35598	3	16.0221	1.60059	3	25.0814	4.46005	3	57.7255	9.57377	3	72.3137	3.34409	3
422	76.6137	9.13698	3	10.2235	1.07863	3	15.9651	1.37002	3	25.618	4.23797	3	57.9143	9.73884	3	72.6063	3.17626	3
424	77.4432	9.29752	3	10.3305	1.40317	3	16.2711	1.38315	3	26.0869	4.00623	3	58.7448	9.03533	3	73.2809	3.20059	3
426	77.2453	9.32918	3	10.2499	1.24426	3	16.1945	1.35405	3	26.1275	4.50237	3	58.6153	9.14274	3	73.1996	3.10266	3
428	77.553	9.33642	3	10.2969	1.12494	3	16.2387	1.32856	3	25.8316	4.58213	3	58.7233	9.31513	3	73.3258	2.60655	3
430	77.5001	9.09417	3	10.2769	1.26387	3	16.1192	1.65444	3	25.8888	4.64149	3	58.7578	9.42157	3	73.0909	1.88412	3
432	77.9389	8.91166	3	10.3775	1.12165	3	16.1319	1.52004	3	25.8811	4.54127	3	58.7259	9.89808	3	73.2229	1.52996	3
434	77.9951	9.00978	3	10.3984	0.996015	3	16.2752	1.42288	3	26.3741	4.55758	3	59.0683	9.45149	3	73.0076	1.59987	3
436	78.3371	8.98216	3	10.4706	1.0695	3	16.1839	1.56691	3	26.0834	4.6909	3	58.9317	10.081	3	73.1699	1.46025	3
438	78.6306	8.95924	3	10.3587	1.1617	3	16.1057	1.45835	3	26.5619	4.48342	3	58.8949	9.93254	3	73.3915	1.46518	3
440	78.8507	8.81177	3	10.2903	1.18481	3	16.1382	1.37572	3	26.6779	4.3577	3	59.3126	9.8386	3	73.1877	1.44287	3
442	79.1606	8.78454	3	10.3688	1.21345	3	16.1968	1.35614	3	26.604	4.61052	3	59.3192	9.99878	3	72.9958	1.23377	3
444	79.2616	8.85601	3	10.2704	1.01875	3	16.0163	1.34145	3	26.9636	4.44685	3	59.1088	10.1479	3	72.7665	0.585068	3
446	79.2669	8.9912	3	10.2712	0.875753	3	16.1705	1.49148	3	27.0561	5.37583	3	59.589	10.4359	3	72.3497	1.4277	3
448	79.962	9.2025	3	10.1683	0.989148	3	16.4285	1.53488	3	27.5125	4.82641	3	59.8836	9.92266	3	72.5616	2.02152	3
