# Supplementary material for: Characterization of circulating breast cancer cells with tumorigenic and metastatic capacity
Source: EMBO Mol Med. 2020 Jul 15;12(9):e11908. doi: 10.15252/emmm.201911908 (PMC7507517; doi:10.15252/emmm.201911908)
Supplement: Supplementary file 13 — Source Data for Figure 7 [file EMMM-12-e11908-s011.zip › EMM-2019-11908_SourceDataForFigure7E.xlsx.xlsx]

## Sheet: Sheet1
Figure 7E	MCF-7 Palbociclib
Time in h	Relative cell confluence in %	SD	n	Relative cell confluence in %	SD	n	Relative cell confluence in %	SD	n	Relative cell confluence in %	SD	n	Relative cell confluence in %	SD	n	Relative cell confluence in %	SD	n
	DMSO			Palbociclib 5 µM			Palbociclib 1 µM			Palbociclib 0.5 µM			Palbociclib 0.1 µM			Palbociclib 0.01 µM
0	12.6043	1.01216	3	10.53	0.396265	3	8.57546	0.454948	3	10.6662	0.76266	3	11.4758	1.11181	3	11.7407	1.87574	3
2	13.3698	1.17335	3	10.618	0.308337	3	9.25763	0.730867	3	11.2436	0.952784	3	12.0089	1.14417	3	11.7408	0.8877	3
4	14.0069	1.29999	3	10.9924	0.0245577	3	9.78712	0.602539	3	11.9674	0.667151	3	12.455	0.702177	3	12.7204	1.4864	3
6	15.0241	1.30769	3	11.6549	0.423845	3	10.4434	0.586862	3	12.7491	0.683916	3	13.3951	1.46579	3	13.7001	2.37913	3
8	15.8864	1.26312	3	12.6185	0.249031	3	10.7289	0.279465	3	13.2011	0.811708	3	14.6211	1.67635	3	13.8481	1.48174	3
10	16.627	1.86922	3	12.8503	0.44018	3	11.061	0.549093	3	14.0372	0.517169	3	15.49	1.46249	3	14.8828	2.11932	3
12	17.8555	1.83365	3	13.13	0.379595	3	12.0264	0.489731	3	14.7354	0.532205	3	16.3024	2.07757	3	14.521	1.10579	3
14	18.6137	1.68751	3	13.8145	0.73545	3	12.8678	0.678382	3	15.6818	1.25724	3	16.4474	1.66857	3	16.5301	1.75124	3
16	19.6252	1.90987	3	14.2721	0.296801	3	13.6157	0.913816	3	17.0242	0.940691	3	17.9299	1.35012	3	17.1329	1.3295	3
18	20.9327	1.53584	3	14.9096	0.279114	3	14.0485	0.642612	3	17.4632	0.596063	3	18.7492	1.75822	3	18.0954	2.0227	3
20	22.4035	1.79478	3	15.5114	0.371029	3	15.3455	0.807604	3	18.4182	1.3511	3	19.6216	2.15826	3	18.7355	1.55164	3
22	23.097	1.67337	3	16.2816	0.959203	3	16.0495	1.35465	3	19.4733	1.15137	3	20.852	2.08631	3	19.5758	1.81387	3
24	24.723	1.87471	3	16.59	0.330351	3	16.6092	1.2939	3	19.8334	1.3018	3	20.8542	2.37818	3	19.8624	1.42535	3
26	25.3384	2.28643	3	16.2265	0.486511	3	15.9536	0.705108	3	18.9914	0.501862	3	19.5564	1.38429	3	18.9711	2.19329	3
28	26.1267	2.40585	3	16.521	0.196816	3	15.8448	0.0460888	3	18.5534	0.780256	3	19.8697	1.66932	3	20.7801	2.19298	3
30	28.0224	2.60714	3	16.877	0.693283	3	16.1576	0.455696	3	19.109	0.960316	3	20.9176	2.2269	3	21.1567	2.26712	3
32	29.8714	2.26181	3	17.3749	0.0173705	3	16.1189	0.152176	3	19.4761	0.7356	3	20.8217	1.53263	3	22.2096	2.06035	3
34	31.4163	2.03934	3	17.7536	0.333337	3	17.1216	0.445144	3	20.1474	0.396507	3	22.3751	0.77752	3	22.9841	1.70064	3
36	33.2797	2.31763	3	17.8781	0.266408	3	17.1987	0.405081	3	21.0024	1.37805	3	21.0095	1.19543	3	24.5463	2.22818	3
38	35.8329	2.83524	3	18.1076	0.0725149	3	18.0731	0.814071	3	21.5396	0.42492	3	23.1632	1.84421	3	25.2157	2.71634	3
40	38.0302	2.56227	3	18.5892	0.247034	3	18.474	0.443043	3	21.7836	1.27013	3	25.0908	1.2941	3	26.9779	1.72419	3
42	40.4384	2.71059	3	18.7951	0.0726463	3	18.5191	0.856719	3	23.264	0.873247	3	24.9326	0.872349	3	28.7053	2.43588	3
44	43.3202	2.40935	3	19.1612	0.38529	3	19.675	0.388779	3	23.7787	1.1899	3	26.7573	2.44055	3	29.5426	1.83669	3
46	46.3467	3.70719	3	19.4856	0.45598	3	19.6689	1.37527	3	23.9797	0.986046	3	28.2137	2.08614	3	32.0196	2.45989	3
48	48.2731	3.0577	3	18.6887	0.521116	3	20.6376	1.4373	3	23.1755	1.9204	3	28.8566	1.58085	3	32.9126	3.15915	3
50	51.3801	3.13664	3	19.4522	0.390306	3	20.9	1.53452	3	24.4897	2.50522	3	30.5559	1.53985	3	35.3835	1.94623	3
52	54.1892	3.66585	3	19.4251	0.551451	3	21.2949	1.88721	3	25.4154	1.36523	3	30.271	1.04956	3	36.5	2.6192	3
54	56.7399	2.84866	3	19.6857	0.668076	3	21.9551	1.38333	3	26.9326	1.5025	3	31.0947	0.768247	3	38.0449	2.7505	3
56	59.6703	3.7086	3	20.3966	0.816583	3	23.2924	1.66047	3	27.5897	1.56002	3	33.1081	1.16875	3	39.7243	1.58078	3
58	63.0606	3.06669	3	20.7188	0.738325	3	23.5865	1.55249	3	28.5971	1.60725	3	33.9667	1.49602	3	41.1424	1.74868	3
60	66.3445	3.14577	3	20.2875	0.580864	3	23.4597	1.68086	3	28.7501	1.72564	3	35.3797	0.61076	3	45.8732	1.22383	3
62	69.2137	3.19396	3	20.7099	0.478168	3	24.0038	1.7937	3	30.2918	2.66029	3	34.8396	2.05902	3	45.6437	2.83939	3
64	72.2026	2.94262	3	20.8163	0.693494	3	25.2175	2.51902	3	30.7521	2.89136	3	36.7589	0.712227	3	48.9219	3.31384	3
66	73.6842	3.14338	3	20.7142	0.363347	3	25.5356	1.21783	3	31.6298	3.29526	3	38.8179	1.68509	3	50.1751	2.39464	3
68	75.8235	2.57979	3	20.8807	0.67292	3	25.6845	1.01769	3	31.7278	2.71994	3	38.7063	0.991774	3	51.4873	0.67868	3
70	78.865	2.46656	3	20.5952	0.413087	3	26.4772	2.58064	3	31.6255	3.07862	3	40.8414	1.30289	3	54.2629	3.0566	3
72	81.1168	2.39597	3	21.1264	0.883388	3	27.7557	2.05118	3	33.3578	2.02862	3	41.6953	1.21155	3	56.8934	1.53323	3
74	83.7738	2.14147	3	21.4221	0.501654	3	28.9454	3.05328	3	35.9427	2.59487	3	43.2361	1.51491	3	58.8924	2.88266	3
76	85.4942	2.10296	3	21.9538	0.641956	3	29.331	0.991101	3	36.0121	1.74969	3	44.9206	1.21411	3	60.1521	2.13496	3
78	87.5239	1.98425	3	21.7499	0.154838	3	29.8236	3.18894	3	36.4734	0.534718	3	44.3396	1.62679	3	61.4715	1.73697	3
80	88.6738	1.79981	3	21.1736	0.532297	3	28.6903	1.15452	3	36.4572	1.67066	3	45.3288	1.97683	3	65.2832	1.9523	3
82	90.2242	1.71995	3	22.2994	0.904869	3	29.847	2.20527	3	38.0461	1.30422	3	47.0424	0.719651	3	67.0514	1.1165	3
84	91.381	1.5726	3	21.6097	0.310707	3	29.6499	2.05527	3	37.4896	2.64613	3	48.1045	1.19611	3	67.5062	2.07767	3
86	92.2482	1.51572	3	21.3732	0.281613	3	30.7789	2.46104	3	38.0568	3.26602	3	48.8453	0.14187	3	70.1977	0.75971	3
88	93.1166	1.2948	3	21.4489	0.197155	3	32.2104	3.92891	3	38.4583	3.05242	3	48.3197	1.87258	3	71.0572	0.802232	3
90	93.5622	1.39482	3	21.3916	0.509759	3	31.5998	2.29439	3	39.4481	3.83875	3	50.3844	1.28037	3	72.5233	1.31592	3
92	94.6306	1.1266	3	21.7338	0.911585	3	32.5444	3.34097	3	39.224	2.57417	3	50.3246	3.12964	3	73.6822	2.51724	3
94	95.4443	1.00913	3	21.58	0.488647	3	33.0912	2.66876	3	40.3729	3.73298	3	51.9328	3.00553	3	75.1776	0.40674	3
96	95.9594	0.718596	3	21.9099	0.49293	3	32.916	2.60744	3	40.3023	3.39297	3	50.3861	0.476755	3	76.2083	3.1198	3
98	96.6536	0.676595	3	21.9644	0.576723	3	32.565	1.90901	3	41.5797	3.25643	3	52.8716	0.484076	3	78.4101	0.539411	3
100	96.7795	0.488695	3	21.4489	0.307741	3	34.0861	2.03559	3	41.7585	3.80062	3	53.3229	1.05702	3	78.8656	1.85162	3
102	97.1192	0.697982	3	21.5509	0.140682	3	34.2302	2.56635	3	41.5439	4.12827	3	53.3284	0.359598	3	79.8705	2.58638	3
104	97.7172	0.615259	3	21.6208	0.120126	3	34.6979	2.50936	3	41.1542	5.04967	3	54.4672	1.02551	3	82.6721	2.42479	3
106	98.171	0.534325	3	21.64	0.244973	3	35.1271	3.20913	3	41.554	4.1211	3	55.3067	1.6388	3	82.9282	2.19554	3
108	98.3257	0.424521	3	21.3119	1.01289	3	34.3449	2.34686	3	42.2409	4.17713	3	55.4766	2.66306	3	83.6268	1.83932	3
110	98.6227	0.435554	3	21.5878	1.1355	3	34.328	4.18166	3	44.6491	3.64767	3	55.7523	1.38333	3	85.3991	0.454615	3
112	98.7695	0.493954	3	21.9268	0.489403	3	36.2989	2.7171	3	43.8778	3.99497	3	55.099	0.50004	3	86.3413	0.743749	3
114	98.9345	0.398182	3	21.3728	0.534548	3	36.3488	3.33886	3	43.8262	4.95099	3	56.5318	2.41295	3	86.4368	1.28204	3
116	98.954	0.533629	3	21.4452	0.527017	3	36.0503	3.65274	3	43.77	3.82885	3	56.5883	1.4585	3	87.6017	2.56592	3
118	99.2459	0.29493	3	20.8765	0.087984	3	36.3156	2.60412	3	43.1441	4.30036	3	56.1229	2.11238	3	88.6771	0.94537	3
120	99.2751	0.361311	3	21.3664	0.412809	3	36.0675	2.89338	3	44.2449	4.18286	3	56.3726	1.42362	3	90.1184	1.98988	3
122	99.3831	0.254987	3	21.3815	0.504287	3	37.4863	2.92686	3	44.527	5.64921	3	58.2978	1.05373	3	90.5063	0.746359	3
124	99.4156	0.314764	3	21.0816	0.722859	3	36.8856	3.78867	3	44.9248	4.32739	3	56.8348	3.48343	3	91.3413	1.46528	3
126	99.459	0.22652	3	21.2642	0.341658	3	36.7597	3.58105	3	43.5451	3.62996	3	57.4345	2.46823	3	91.4647	1.2971	3
128	99.5025	0.217876	3	21.3104	0.430339	3	37.1868	4.37127	3	44.351	4.89102	3	57.952	1.64543	3	92.6111	1.26961	3
366			3			3			3			3			3			3
368			3			3			3			3			3			3
370			3			3			3			3			3			3
372			3			3			3			3			3			3
374			3			3			3			3			3			3
376			3			3			3			3			3			3
378			3			3			3			3			3			3
380			3			3			3			3			3			3
382			3			3			3			3			3			3
384			3			3			3			3			3			3
386			3			3			3			3			3			3
388			3			3			3			3			3			3
390			3			3			3			3			3			3
392			3			3			3			3			3			3
394			3			3			3			3			3			3
396			3			3			3			3			3			3
398			3			3			3			3			3			3
400			3			3			3			3			3			3
402			3			3			3			3			3			3
404			3			3			3			3			3			3
406			3			3			3			3			3			3
408			3			3			3			3			3			3
410			3			3			3			3			3			3
412			3			3			3			3			3			3
414			3			3			3			3			3			3
416			3			3			3			3			3			3
418			3			3			3			3			3			3
420			3			3			3			3			3			3
422			3			3			3			3			3			3
424			3			3			3			3			3			3
426			3			3			3			3			3			3
428			3			3			3			3			3			3
430			3			3			3			3			3			3
432			3			3			3			3			3			3
434			3			3			3			3			3			3
436			3			3			3			3			3			3
438			3			3			3			3			3			3
440			3			3			3			3			3			3
442			3			3			3			3			3			3
444			3			3			3			3			3			3
446			3			3			3			3			3			3
448			3			3			3			3			3			3
