# Supplementary material for: Characterization of circulating breast cancer cells with tumorigenic and metastatic capacity
Source: EMBO Mol Med. 2020 Jul 15;12(9):e11908. doi: 10.15252/emmm.201911908 (PMC7507517; doi:10.15252/emmm.201911908)
Supplement: Supplementary file 13 — Source Data for Figure 7 [file EMMM-12-e11908-s011.zip › EMM-2019-11908_SourceDataForFigure7F.xlsx.xlsx]

## Sheet: Growth Calculation
Figure 7F	Growth	ITB-01 300h	Palbociclib	n = 3
Palbociclib 5 µM			Palbociclib 1 µM			Palbociclib 0.5 µM			Palbociclib 0.1 µM			Palbociclib 0.01 µM			DMSO
2.68098	4.61366	6.17079	6.18734	6.66721	6.45395	9.67862	9.1822	13.8371	24.5685	30.183	34.0528	36.0214	35.4064	40.8408	49.9525	45.3222	39.5636
