# Supplementary material for: Characterization of circulating breast cancer cells with tumorigenic and metastatic capacity
Source: EMBO Mol Med. 2020 Jul 15;12(9):e11908. doi: 10.15252/emmm.201911908 (PMC7507517; doi:10.15252/emmm.201911908)
Supplement: Supplementary file 13 — Source Data for Figure 7 [file EMMM-12-e11908-s011.zip › EMM-2019-11908_SourceDataForFigure7G.xlsx.xlsx]

## Sheet: Sheet1
Figure 7G		Growth MCF7 after 80h		n = 3
Palbociclib 5 µM			Palbociclib 1 µM			Palbociclib 0.5 µM			Palbociclib 0.1 µM			Palbociclib 0.01 µM			DMSO
10.2466	11.2787	10.4055	18.9721	20.0729	21.2995	25.5472	26.967	24.8588	32.8538	34.4198	34.2853	53.5389	53.7727	53.316	75.9576	77.2312	75.0198
