# Supplementary material for: Characterization of circulating breast cancer cells with tumorigenic and metastatic capacity
Source: EMBO Mol Med. 2020 Jul 15;12(9):e11908. doi: 10.15252/emmm.201911908 (PMC7507517; doi:10.15252/emmm.201911908)
Supplement: Supplementary file 13 — Source Data for Figure 7 [file EMMM-12-e11908-s011.zip › EMM-2019-11908_SourceDataForFigure7H.xlsx.xlsx]

## Sheet: Sheet1
Figure 7H	IC50 CTC-ITB-01 after 300 hours Palbociclib		n = 3
	Palbociclib (log) µM	300 hours
	5	16.7466	20.0037	23.9883
	1	25.2328	27.4826	26.5621
	0.5	28.9059	33.8123	40.5985
	0.1	56.7627	73.109	79.9242
	0.01	75.84	80.4537	98.9915
