# Supplementary material for: Characterization of circulating breast cancer cells with tumorigenic and metastatic capacity
Source: EMBO Mol Med. 2020 Jul 15;12(9):e11908. doi: 10.15252/emmm.201911908 (PMC7507517; doi:10.15252/emmm.201911908)
Supplement: Supplementary file 13 — Source Data for Figure 7 [file EMMM-12-e11908-s011.zip › EMM-2019-11908_SourceDataForFigure7I.xlsx.xlsx]

## Sheet: Sheet1
Figure 7I	Palbociclib IC50	MCF-7 cells	% of control (DMSO)
Palbociclib (log) µM	300 hours
5	13.4899	14.6038	13.8704
1	24.9773	25.9907	28.3918
0.5	33.6335	34.9172	33.1363
0.1	43.2528	44.5672	45.7017
0.01	70.4853	69.6256	71.0693
